# Supplementary material for: The inhibitory mechanism of a small protein reveals its role in antimicrobial peptide sensing
Source: Proc Natl Acad Sci U S A. 2023 Oct 4;120(41):e2309607120. doi: 10.1073/pnas.2309607120 (PMC10576120; doi:10.1073/pnas.2309607120)
Supplement: Supplementary file 2 — Dataset S01 (XLSX) [file pnas.2309607120.sd01.xlsx]

## Sheet: Summary
	Summary sheet with information on the analysis
	Protein IDs across all	Proteins identified in the various bands as analyzed via bottom up analysis (search settings in this workbook relate to these searches)
	Crosslinked peptides	Crosslined peptides identified using the XiSearch software suite
	HPLC settings	HPLC seted settings identified using during the analysis
	MS settings	MS settied settings identified using during the analysis
	Search Settings	Search Settings for the proteome discoverer software used for the bottom up analysis

## Sheet: Protein IDs across all 
	MgrB30 PhoQ complex	Band 1
		Accession	Description	Coverage [%]	Contaminant	# Peptides	# PSMs	# Unique Peptides	# AAs	MW [kDa]	calc. pI	Score Sequest HT
		P23837	Sensor protein PhoQ_Histag OS=Escherichia coli (strain K12) OX=83333 GN=phoQ PE=1 SV=1	22.1545	FALSE	11	14	11	492	56.1	6.27	35.24
		P00766	Chymotrypsinogen A OS=Bos taurus PE=1 SV=1	29.7959	TRUE	7	11	7	245	25.6	8.16	25.15
		P00767	Chymotrypsinogen B OS=Bos taurus PE=1 SV=1	10.6122	TRUE	3	3	3	245	25.7	5.17	5.82
		Band 1- Increased injection 6 ul
		Accession	Description	Coverage [%]	Contaminant	# Peptides	# PSMs	# Unique Peptides	# AAs	MW [kDa]	calc. pI	Score Sequest HT
		P23837	Sensor protein PhoQ_Histag OS=Escherichia coli (strain K12) OX=83333 GN=phoQ PE=1 SV=1	56.3008	FALSE	38	60	38	492	56.1	6.27	177.06
		P00766	Chymotrypsinogen A OS=Bos taurus PE=1 SV=1	33.0612	TRUE	10	21	10	245	25.6	8.16	53.38
		P00921	Carbonic anhydrase 2 OS=Bos taurus GN=CA2 PE=1 SV=3	8.46154	TRUE	2	2	2	260	29.1	6.92	5.19
		P00767	Chymotrypsinogen B OS=Bos taurus PE=1 SV=1	6.93878	TRUE	2	2	2	245	25.7	5.17	4.19
		P64512	PhoP/PhoQ regulator MgrB_Flagtag OS=Escherichia coli (strain K12) OX=83333 GN=mgrB PE=1 SV=1	21.8182	FALSE	1	1	1	55	6.5	4.82	2.38
		P77398	Bifunctional polymyxin resistance protein ArnA OS=Escherichia coli (strain K12) OX=83333 GN=arnA PE=1 SV=1	1.81818	FALSE	1	1	1	660	74.2	6.87	2.28
		P30863	2,5-diketo-D-gluconic acid reductase B OS=Escherichia coli (strain K12) OX=83333 GN=dkgB PE=1 SV=2	2.62172	FALSE	1	1	1	267	29.4	5.69	2.22
	PhoQ	Band 2
		Accession	Description	Coverage [%]	Contaminant	# Peptides	# PSMs	# Unique Peptides	# AAs	MW [kDa]	calc. pI	Score Sequest HT
		P23837	Sensor protein PhoQ_Histag OS=Escherichia coli (strain K12) OX=83333 GN=phoQ PE=1 SV=1	38.4146	FALSE	27	38	27	492	56.1	6.27	121.96
		P00766	Chymotrypsinogen A OS=Bos taurus PE=1 SV=1	25.3061	TRUE	5	7	5	245	25.6	8.16	18.27
		P00767	Chymotrypsinogen B OS=Bos taurus PE=1 SV=1	3.26531	TRUE	1	1	1	245	25.7	5.17	2.2
	MgrB38 PhoQ complex	Band 3
		Accession	Description	Coverage [%]	Contaminant	# Peptides	# PSMs	# Unique Peptides	# AAs	MW [kDa]	calc. pI	Score Sequest HT
		P23837	Sensor protein PhoQ_Histag OS=Escherichia coli (strain K12) OX=83333 GN=phoQ PE=1 SV=1	35.3659	FALSE	19	26	19	492	56.1	6.27	71.48
		P00766	Chymotrypsinogen A OS=Bos taurus PE=1 SV=1	29.3878	TRUE	6	10	6	245	25.6	8.16	24.85
		P00767	Chymotrypsinogen B OS=Bos taurus PE=1 SV=1	3.26531	TRUE	1	1	1	245	25.7	5.17	2.05
		Band 3- Increased injection 6 ul
		Accession	Description	Coverage [%]	Contaminant	# Peptides	# PSMs	# Unique Peptides	# AAs	MW [kDa]	calc. pI	Score Sequest HT
		P23837	Sensor protein PhoQ_Histag OS=Escherichia coli (strain K12) OX=83333 GN=phoQ PE=1 SV=1	64.0244	FALSE	42	80	42	492	56.1	6.27	230.98
		P00766	Chymotrypsinogen A OS=Bos taurus PE=1 SV=1	42.8571	TRUE	12	26	12	245	25.6	8.16	68.97
		P00921	Carbonic anhydrase 2 OS=Bos taurus GN=CA2 PE=1 SV=3	8.46154	TRUE	2	2	2	260	29.1	6.92	5.59
		P00767	Chymotrypsinogen B OS=Bos taurus PE=1 SV=1	6.93878	TRUE	2	2	2	245	25.7	5.17	4.12
		P77398	Bifunctional polymyxin resistance protein ArnA OS=Escherichia coli (strain K12) OX=83333 GN=arnA PE=1 SV=1	1.81818	FALSE	1	1	1	660	74.2	6.87	2.34
		P0A8N3	Lysine--tRNA ligase OS=Escherichia coli (strain K12) OX=83333 GN=lysS PE=1 SV=2	2.57426	FALSE	1	1	1	505	57.6	5.24	2.12
		P30863	2,5-diketo-D-gluconic acid reductase B OS=Escherichia coli (strain K12) OX=83333 GN=dkgB PE=1 SV=2	2.62172	FALSE	1	1	1	267	29.4	5.69	2.08
		P60422	50S ribosomal protein L2 OS=Escherichia coli (strain K12) OX=83333 GN=rplB PE=1 SV=2	4.7619	FALSE	1	1	1	273	29.8	10.93	2.06
		P0ADY1	Periplasmic chaperone PpiD OS=Escherichia coli (strain K12) OX=83333 GN=ppiD PE=1 SV=1	1.28411	FALSE	1	1	1	623	68.1	5.07	1.95
	PhoQ	Band 4
		Accession	Description	Coverage [%]	Contaminant	# Peptides	# PSMs	# Unique Peptides	# AAs	MW [kDa]	calc. pI	Score Sequest HT
		P23837	Sensor protein PhoQ_Histag OS=Escherichia coli (strain K12) OX=83333 GN=phoQ PE=1 SV=1	45.7317	FALSE	28	48	28	492	56.1	6.27	150.64
		P00766	Chymotrypsinogen A OS=Bos taurus PE=1 SV=1	36.3265	TRUE	8	11	8	245	25.6	8.16	28.05
		P00921	Carbonic anhydrase 2 OS=Bos taurus GN=CA2 PE=1 SV=3	4.23077	TRUE	1	1	1	260	29.1	6.92	1.93
	MgrB24 PhoQ complex	Band 5
		Accession	Description	Coverage [%]	Contaminant	# Peptides	# PSMs	# Unique Peptides	# AAs	MW [kDa]	calc. pI	Score Sequest HT
		P23837	Sensor protein PhoQ_Histag OS=Escherichia coli (strain K12) OX=83333 GN=phoQ PE=1 SV=1	39.2276	FALSE	22	35	22	492	56.1	6.27	105.96
		P00766	Chymotrypsinogen A OS=Bos taurus PE=1 SV=1	29.3878	TRUE	6	8	6	245	25.6	8.16	19.7
		P64512	PhoP/PhoQ regulator MgrB_Flagtag OS=Escherichia coli (strain K12) OX=83333 GN=mgrB PE=1 SV=1	21.8182	FALSE	1	1	1	55	6.5	4.82	2.35
		P00767	Chymotrypsinogen B OS=Bos taurus PE=1 SV=1	3.26531	TRUE	1	1	1	245	25.7	5.17	2.13
		Band 5- Increased injection 6 ul
		Accession	Description	Coverage [%]	Contaminant	# Peptides	# PSMs	# Unique Peptides	# AAs	MW [kDa]	calc. pI	Score Sequest HT
		P23837	Sensor protein PhoQ_Histag OS=Escherichia coli (strain K12) OX=83333 GN=phoQ PE=1 SV=1	61.1789	FALSE	48	109	48	492	56.1	6.27	334.61
		P00766	Chymotrypsinogen A OS=Bos taurus PE=1 SV=1	39.1837	TRUE	12	27	11	245	25.6	8.16	70.88
		P00767	Chymotrypsinogen B OS=Bos taurus PE=1 SV=1	15.5102	TRUE	4	4	3	245	25.7	5.17	9.06
		P0AC41	Succinate dehydrogenase flavoprotein subunit OS=Escherichia coli (strain K12) OX=83333 GN=sdhA PE=1 SV=1	3.91156	FALSE	2	2	2	588	64.4	6.27	4.04
		P77398	Bifunctional polymyxin resistance protein ArnA OS=Escherichia coli (strain K12) OX=83333 GN=arnA PE=1 SV=1	1.81818	FALSE	1	1	1	660	74.2	6.87	2.41
		P0A8N5	Lysine--tRNA ligase, heat inducible OS=Escherichia coli (strain K12) OX=83333 GN=lysU PE=1 SV=2	1.9802	FALSE	1	1	1	505	57.8	5.24	2.32
		P30863	2,5-diketo-D-gluconic acid reductase B OS=Escherichia coli (strain K12) OX=83333 GN=dkgB PE=1 SV=2	2.62172	FALSE	1	1	1	267	29.4	5.69	2.2
		P0CE48	Elongation factor Tu 2 OS=Escherichia coli (strain K12) OX=83333 GN=tufB PE=1 SV=1	3.04569	FALSE	1	1	1	394	43.3	5.45	2.04
		P64512	PhoP/PhoQ regulator MgrB_Flagtag OS=Escherichia coli (strain K12) OX=83333 GN=mgrB PE=1 SV=1	21.8182	FALSE	1	1	1	55	6.5	4.82	1.95
	PhoQ	Band 6
		Accession	Description	Coverage [%]	Contaminant	# Peptides	# PSMs	# Unique Peptides	# AAs	MW [kDa]	calc. pI	Score Sequest HT
		P23837	Sensor protein PhoQ_Histag OS=Escherichia coli (strain K12) OX=83333 GN=phoQ PE=1 SV=1	57.9268	FALSE	39	72	39	492	56.1	6.27	227
		P00766	Chymotrypsinogen A OS=Bos taurus PE=1 SV=1	32.6531	TRUE	7	13	7	245	25.6	8.16	33.22
		P00767	Chymotrypsinogen B OS=Bos taurus PE=1 SV=1	7.34694	TRUE	2	2	2	245	25.7	5.17	3.94
		P77398	Bifunctional polymyxin resistance protein ArnA OS=Escherichia coli (strain K12) OX=83333 GN=arnA PE=1 SV=1	1.66667	FALSE	1	1	1	660	74.2	6.87	2.31
	MgrB32 PhoQ complex	Band 7
		Accession	Description	Coverage [%]	Contaminant	# Peptides	# PSMs	# Unique Peptides	# AAs	MW [kDa]	calc. pI	Score Sequest HT
		P23837	Sensor protein PhoQ_Histag OS=Escherichia coli (strain K12) OX=83333 GN=phoQ PE=1 SV=1	35.3659	FALSE	20	32	20	492	56.1	6.27	98.31
		P00766	Chymotrypsinogen A OS=Bos taurus PE=1 SV=1	28.1633	TRUE	6	9	6	245	25.6	8.16	21.96
		P00767	Chymotrypsinogen B OS=Bos taurus PE=1 SV=1	10.6122	TRUE	3	3	3	245	25.7	5.17	6.09
		Band 7- Increased injection 6 ul
		Accession	Description	Coverage [%]	Contaminant	# Peptides	# PSMs	# Unique Peptides	# AAs	MW [kDa]	calc. pI	Score Sequest HT
		P23837	Sensor protein PhoQ_Histag OS=Escherichia coli (strain K12) OX=83333 GN=phoQ PE=1 SV=1	67.4797	FALSE	53	118	53	492	56.1	6.27	404.35
		P00766	Chymotrypsinogen A OS=Bos taurus PE=1 SV=1	71.0204	TRUE	18	45	16	245	25.6	8.16	113.45
		P00767	Chymotrypsinogen B OS=Bos taurus PE=1 SV=1	26.9388	TRUE	6	7	4	245	25.7	5.17	16.12
		P0AC41	Succinate dehydrogenase flavoprotein subunit OS=Escherichia coli (strain K12) OX=83333 GN=sdhA PE=1 SV=1	5.27211	FALSE	3	3	3	588	64.4	6.27	6.24
		P01012	Ovalbumin OS=Gallus gallus GN=SERPINB14 PE=1 SV=2	6.21762	TRUE	2	2	2	386	42.9	5.29	5.1
		P0AD65	Peptidoglycan D,D-transpeptidase MrdA OS=Escherichia coli (strain K12) OX=83333 GN=mrdA PE=1 SV=1	3.47551	FALSE	2	2	2	633	70.8	8.82	4.15
		P30863	2,5-diketo-D-gluconic acid reductase B OS=Escherichia coli (strain K12) OX=83333 GN=dkgB PE=1 SV=2	2.62172	FALSE	1	2	1	267	29.4	5.69	4.08
		P06149	Quinone-dependent D-lactate dehydrogenase OS=Escherichia coli (strain K12) OX=83333 GN=dld PE=1 SV=3	1.57618	FALSE	1	1	1	571	64.6	6.67	2.85
		P77398	Bifunctional polymyxin resistance protein ArnA OS=Escherichia coli (strain K12) OX=83333 GN=arnA PE=1 SV=1	1.81818	FALSE	1	1	1	660	74.2	6.87	2.33
		P77757	Undecaprenyl-phosphate 4-deoxy-4-formamido-L-arabinose transferase OS=Escherichia coli (strain K12) OX=83333 GN=arnC PE=1 SV=1	4.03727	FALSE	1	1	1	322	36.3	7.3	2.19
		P64512	PhoP/PhoQ regulator MgrB_Flagtag OS=Escherichia coli (strain K12) OX=83333 GN=mgrB PE=1 SV=1	21.8182	FALSE	1	1	1	55	6.5	4.82	2.16
		P0A7M2	50S ribosomal protein L28 OS=Escherichia coli (strain K12) OX=83333 GN=rpmB PE=1 SV=2	12.8205	FALSE	1	1	1	78	9	11.41	2.02
	PhoQ	Band 8
		Accession	Description	Coverage [%]	Contaminant	# Peptides	# PSMs	# Unique Peptides	# AAs	MW [kDa]	calc. pI	Score Sequest HT
		P23837	Sensor protein PhoQ_Histag OS=Escherichia coli (strain K12) OX=83333 GN=phoQ PE=1 SV=1	64.2276	FALSE	39	64	39	492	56.1	6.27	196.89
		P00766	Chymotrypsinogen A OS=Bos taurus PE=1 SV=1	35.9184	TRUE	8	13	8	245	25.6	8.16	32.09
		P00767	Chymotrypsinogen B OS=Bos taurus PE=1 SV=1	3.67347	TRUE	1	1	1	245	25.7	5.17	1.91
	MgrB30 PhoQ complex	Band 9
		Accession	Description	Coverage [%]	Contaminant	# Peptides	# PSMs	# Unique Peptides	# AAs	MW [kDa]	calc. pI	Score Sequest HT
		P23837	Sensor protein PhoQ_Histag OS=Escherichia coli (strain K12) OX=83333 GN=phoQ PE=1 SV=1	42.8862	FALSE	26	40	26	492	56.1	6.27	123.6
		P00766	Chymotrypsinogen A OS=Bos taurus PE=1 SV=1	40.8163	TRUE	9	16	9	245	25.6	8.16	40.57
		P00767	Chymotrypsinogen B OS=Bos taurus PE=1 SV=1	10.2041	TRUE	3	3	3	245	25.7	5.17	6.16
		P0AC41	Succinate dehydrogenase flavoprotein subunit OS=Escherichia coli (strain K12) OX=83333 GN=sdhA PE=1 SV=1	5.61224	FALSE	2	2	2	588	64.4	6.27	5.88
		P00363	Fumarate reductase flavoprotein subunit OS=Escherichia coli (strain K12) OX=83333 GN=frdA PE=1 SV=3	2.99003	FALSE	1	1	1	602	65.9	6.28	3.05
		P64512	PhoP/PhoQ regulator MgrB_Flagtag OS=Escherichia coli (strain K12) OX=83333 GN=mgrB PE=1 SV=1	21.8182	FALSE	1	1	1	55	6.5	4.82	2.49
		P06149	Quinone-dependent D-lactate dehydrogenase OS=Escherichia coli (strain K12) OX=83333 GN=dld PE=1 SV=3	2.8021	FALSE	1	1	1	571	64.6	6.67	2.3
		P0AD65	Peptidoglycan D,D-transpeptidase MrdA OS=Escherichia coli (strain K12) OX=83333 GN=mrdA PE=1 SV=1	2.05371	FALSE	1	1	1	633	70.8	8.82	1.95
		Band 9- Increased injection 6 ul
		Accession	Description	Coverage [%]	Contaminant	# Peptides	# PSMs	# Unique Peptides	# AAs	MW [kDa]	calc. pI	Score Sequest HT
		P23837	Sensor protein PhoQ_Histag OS=Escherichia coli (strain K12) OX=83333 GN=phoQ PE=1 SV=1	68.0894	FALSE	53	138	53	492	56.1	6.27	452.26
		P00766	Chymotrypsinogen A OS=Bos taurus PE=1 SV=1	63.2653	TRUE	15	39	13	245	25.6	8.16	105.02
		P0AC41	Succinate dehydrogenase flavoprotein subunit OS=Escherichia coli (strain K12) OX=83333 GN=sdhA PE=1 SV=1	15.3061	FALSE	7	7	7	588	64.4	6.27	18.16
		P00767	Chymotrypsinogen B OS=Bos taurus PE=1 SV=1	23.6735	TRUE	5	8	3	245	25.7	5.17	17.76
		P33599	NADH-quinone oxidoreductase subunit C/D OS=Escherichia coli (strain K12) OX=83333 GN=nuoC PE=1 SV=3	8.05369	FALSE	4	4	4	596	68.2	6.42	9.17
		P0AD65	Peptidoglycan D,D-transpeptidase MrdA OS=Escherichia coli (strain K12) OX=83333 GN=mrdA PE=1 SV=1	6.16114	FALSE	3	3	3	633	70.8	8.82	8.25
		P77398	Bifunctional polymyxin resistance protein ArnA OS=Escherichia coli (strain K12) OX=83333 GN=arnA PE=1 SV=1	4.24242	FALSE	3	3	3	660	74.2	6.87	6.41
		P06149	Quinone-dependent D-lactate dehydrogenase OS=Escherichia coli (strain K12) OX=83333 GN=dld PE=1 SV=3	3.15236	FALSE	2	2	2	571	64.6	6.67	5.07
		P30863	2,5-diketo-D-gluconic acid reductase B OS=Escherichia coli (strain K12) OX=83333 GN=dkgB PE=1 SV=2	2.62172	FALSE	1	2	1	267	29.4	5.69	4.55
		P0A8N5	Lysine--tRNA ligase, heat inducible OS=Escherichia coli (strain K12) OX=83333 GN=lysU PE=1 SV=2	3.36634	FALSE	2	2	2	505	57.8	5.24	4.53
		P0CE48	Elongation factor Tu 2 OS=Escherichia coli (strain K12) OX=83333 GN=tufB PE=1 SV=1	6.34518	FALSE	2	2	2	394	43.3	5.45	4.51
		P00363	Fumarate reductase flavoprotein subunit OS=Escherichia coli (strain K12) OX=83333 GN=frdA PE=1 SV=3	2.99003	FALSE	1	1	1	602	65.9	6.28	3.07
		P60422	50S ribosomal protein L2 OS=Escherichia coli (strain K12) OX=83333 GN=rplB PE=1 SV=2	4.7619	FALSE	1	1	1	273	29.8	10.93	2.58
		P0A9X9	Cold shock protein CspA OS=Escherichia coli (strain K12) OX=83333 GN=cspA PE=1 SV=2	24.2857	FALSE	1	1	1	70	7.4	5.95	2.37
		P64512	PhoP/PhoQ regulator MgrB_Flagtag OS=Escherichia coli (strain K12) OX=83333 GN=mgrB PE=1 SV=1	21.8182	FALSE	1	1	1	55	6.5	4.82	2.36
		P0A7M2	50S ribosomal protein L28 OS=Escherichia coli (strain K12) OX=83333 GN=rpmB PE=1 SV=2	12.8205	FALSE	1	1	1	78	9	11.41	2.31
		P76422	Hydroxymethylpyrimidine/phosphomethylpyrimidine kinase OS=Escherichia coli (strain K12) OX=83333 GN=thiD PE=1 SV=1	4.51128	FALSE	1	1	1	266	28.6	6.15	2.19
		P0ABQ2	2-hydroxy-3-oxopropionate reductase OS=Escherichia coli (strain K12) OX=83333 GN=garR PE=1 SV=1	4.7619	FALSE	1	1	1	294	30.4	5.9	1.98
		P77757	Undecaprenyl-phosphate 4-deoxy-4-formamido-L-arabinose transferase OS=Escherichia coli (strain K12) OX=83333 GN=arnC PE=1 SV=1	4.03727	FALSE	1	1	1	322	36.3	7.3	1.97
		P0AAI3	ATP-dependent zinc metalloprotease FtsH OS=Escherichia coli (strain K12) OX=83333 GN=ftsH PE=1 SV=1	2.01863	FALSE	1	1	1	644	70.7	6.24	1.96
		P0ADY3	50S ribosomal protein L14 OS=Escherichia coli (strain K12) OX=83333 GN=rplN PE=1 SV=1	8.94309	FALSE	1	1	1	123	13.5	10.42	1.93
		P22525	Probable L,D-transpeptidase YcbB OS=Escherichia coli (strain K12) OX=83333 GN=ycbB PE=1 SV=2	1.95122	FALSE	1	1	1	615	67.8	8.48	1.93
		P77754	Periplasmic chaperone Spy OS=Escherichia coli (strain K12) OX=83333 GN=spy PE=1 SV=1	6.8323	FALSE	1	1	1	161	18.2	9.66	1.92
	PhoQ	Band 10
		Accession	Description	Coverage [%]	Contaminant	# Peptides	# PSMs	# Unique Peptides	# AAs	MW [kDa]	calc. pI	Score Sequest HT
		P23837	Sensor protein PhoQ_Histag OS=Escherichia coli (strain K12) OX=83333 GN=phoQ PE=1 SV=1	66.2602	FALSE	44	124	44	492	56.1	6.27	417.86
		P00766	Chymotrypsinogen A OS=Bos taurus PE=1 SV=1	62.449	TRUE	15	24	12	245	25.6	8.16	60.31
		P00767	Chymotrypsinogen B OS=Bos taurus PE=1 SV=1	17.551	TRUE	4	6	1	245	25.7	5.17	14.7
		P0AC41	Succinate dehydrogenase flavoprotein subunit OS=Escherichia coli (strain K12) OX=83333 GN=sdhA PE=1 SV=1	7.14286	FALSE	2	2	2	588	64.4	6.27	5.07
		P00363	Fumarate reductase flavoprotein subunit OS=Escherichia coli (strain K12) OX=83333 GN=frdA PE=1 SV=3	2.99003	FALSE	1	1	1	602	65.9	6.28	2.71
		P77757	Undecaprenyl-phosphate 4-deoxy-4-formamido-L-arabinose transferase OS=Escherichia coli (strain K12) OX=83333 GN=arnC PE=1 SV=1	4.03727	FALSE	1	1	1	322	36.3	7.3	2.7
		P0A6F5	Chaperonin GroEL OS=Escherichia coli (strain K12) OX=83333 GN=groEL PE=1 SV=2	2.91971	FALSE	1	1	1	548	57.3	4.94	2.39
		P0ABJ1	Cytochrome bo(3) ubiquinol oxidase subunit 2 OS=Escherichia coli (strain K12) OX=83333 GN=cyoA PE=1 SV=1	4.7619	FALSE	1	1	1	315	34.9	7.3	2.35
	MgrB38 PhoQ complex	Band 11
		Accession	Description	Coverage [%]	Contaminant	# Peptides	# PSMs	# Unique Peptides	# AAs	MW [kDa]	calc. pI	Score Sequest HT
		P23837	Sensor protein PhoQ_Histag OS=Escherichia coli (strain K12) OX=83333 GN=phoQ PE=1 SV=1	30.4878	FALSE	18	26	18	492	56.1	6.27	72.59
		P00766	Chymotrypsinogen A OS=Bos taurus PE=1 SV=1	31.8367	TRUE	8	14	8	245	25.6	8.16	35.65
		Band 11- Increased injection 6 ul
		Accession	Description	Coverage [%]	Contaminant	# Peptides	# PSMs	# Unique Peptides	# AAs	MW [kDa]	calc. pI	Score Sequest HT
		P23837	Sensor protein PhoQ_Histag OS=Escherichia coli (strain K12) OX=83333 GN=phoQ PE=1 SV=1	46.1382	FALSE	29	68	29	492	56.1	6.27	187.37
		P00766	Chymotrypsinogen A OS=Bos taurus PE=1 SV=1	71.4286	TRUE	18	44	16	245	25.6	8.16	109.32
		P00767	Chymotrypsinogen B OS=Bos taurus PE=1 SV=1	35.5102	TRUE	7	10	5	245	25.7	5.17	23.4
		P30863	2,5-diketo-D-gluconic acid reductase B OS=Escherichia coli (strain K12) OX=83333 GN=dkgB PE=1 SV=2	2.62172	FALSE	1	2	1	267	29.4	5.69	4.17
		P77398	Bifunctional polymyxin resistance protein ArnA OS=Escherichia coli (strain K12) OX=83333 GN=arnA PE=1 SV=1	1.81818	FALSE	1	1	1	660	74.2	6.87	2.15
		P33599	NADH-quinone oxidoreductase subunit C/D OS=Escherichia coli (strain K12) OX=83333 GN=nuoC PE=1 SV=3	1.67785	FALSE	1	1	1	596	68.2	6.42	2.05
	PhoQ	Band 12
		Accession	Description	Coverage [%]	Contaminant	# Peptides	# PSMs	# Unique Peptides	# AAs	MW [kDa]	calc. pI	Score Sequest HT
		P23837	Sensor protein PhoQ_Histag OS=Escherichia coli (strain K12) OX=83333 GN=phoQ PE=1 SV=1	51.2195	FALSE	32	50	32	492	56.1	6.27	163.46
		P00766	Chymotrypsinogen A OS=Bos taurus PE=1 SV=1	42.8571	TRUE	9	18	8	245	25.6	8.16	43.92
		P00767	Chymotrypsinogen B OS=Bos taurus PE=1 SV=1	8.57143	TRUE	2	2	1	245	25.7	5.17	4.27
		O77727	Keratin, type I cytoskeletal 15 OS=Ovis aries GN=KRT15 PE=2 SV=1	2.42826	TRUE	1	1	1	453	48.7	4.79	2.7

## Sheet: Crosslinked peptides 
MgrB30	Band 1	No hits
MgrB38	Band 3	Protein1	SeqPos1	LinkedRes1	Protein2	SeqPos2	LinkedRes2	Highest Score	Match Count
		sp|P23837|PHOQ_ECOLI Sensor protein PhoQ_Histag	101	D	sp|P64512d|MGRB_ECOLI MgrB38 PhoP/PhoQ regulator MgrB_Flagtag	46	H	2.9614	1
MgrB24	Band 5	Protein1	SeqPos1	LinkedRes1	Protein2	SeqPos2	LinkedRes2	Highest Score	Match Count
		sp|P23837|PHOQ_ECOLI Sensor protein PhoQ_Histag	195	F	sp|P64512a|MGRB_ECOLI MgrB24 PhoP/PhoQ regulator MgrB_Flagtag	32	H	5.1892	1
		sp|P23837|PHOQ_ECOLI Sensor protein PhoQ_Histag	34	M	sp|P64512a|MGRB_ECOLI MgrB24 PhoP/PhoQ regulator MgrB_Flagtag	32	H	4.9383	3
MgrB32	Band 7	Protein1	SeqPos1	LinkedRes1	Protein2	SeqPos2	LinkedRes2	Highest Score	Match Count
		sp|P23837|PHOQ_ECOLI Sensor protein PhoQ_Histag	141	Q	sp|P64512c|MGRB_ECOLI MgrB32 PhoP/PhoQ regulator MgrB_Flagtag	40	H	9.4959	1
		sp|P23837|PHOQ_ECOLI Sensor protein PhoQ_Histag	142	Q	sp|P64512c|MGRB_ECOLI MgrB32 PhoP/PhoQ regulator MgrB_Flagtag	40	H	6.3496	4
		sp|P23837|PHOQ_ECOLI Sensor protein PhoQ_Histag	170	M	sp|P64512c|MGRB_ECOLI MgrB32 PhoP/PhoQ regulator MgrB_Flagtag	40	H	5.01	2
		sp|P23837|PHOQ_ECOLI Sensor protein PhoQ_Histag	171	P	sp|P64512c|MGRB_ECOLI MgrB32 PhoP/PhoQ regulator MgrB_Flagtag	40	H	4.2394	2
		sp|P23837|PHOQ_ECOLI Sensor protein PhoQ_Histag	285	V	sp|P64512c|MGRB_ECOLI MgrB32 PhoP/PhoQ regulator MgrB_Flagtag	40	H	4.195	5
		sp|P23837|PHOQ_ECOLI Sensor protein PhoQ_Histag	350	A	sp|P64512c|MGRB_ECOLI MgrB32 PhoP/PhoQ regulator MgrB_Flagtag	40	H	4.1531	2
MgrB30	Band 9	Protein1	SeqPos1	LinkedRes1	Protein2	SeqPos2	LinkedRes2	Highest Score	Match Count
		sp|P23837|PHOQ_ECOLI Sensor protein PhoQ_Histag	341	A	sp|P64512b|MGRB_ECOLI MgrB30 PhoP/PhoQ regulator MgrB_Flagtag	38	H	5.4163	4
MgrB38	Band 11	No hits

## Sheet: HPLC Settings
---- Overview ----
Name: New Instrument Method
Comment:
Run time: 60.000 [min]
Instrument: 79FCY23_1 on 79fcy23
Description:
---- Script ----
initial Instrument Setup
Sampler.LowDispersionMode: Off
Sampler.WashSpeed: 4.000 [µl/s]
Sampler.WashVolume: 50.000 [µl]
Sampler.PunctureDepth: 8.000 [mm]
Sampler.SampleHeight: 1.000 [mm]
Sampler.WasteSpeed: 4.000 [µl/s]
Sampler.DispenseDelay: 2.000 [s]
Sampler.DispSpeed: 2.000 [µl/s]
Sampler.DrawSpeed: 0.200 [µl/s]
Sampler.DrawDelay: 5.000 [s]
Sampler.RinseBetweenReinjections: No
Sampler.InjectMode: UserProg
Sampler.LoopWashFactor: 2.000
Sampler.PumpDevice: "LoadingPump"
Sampler.PrepVial: R1
Sampler.ReagentAVial: R1
Sampler.ReagentBVial: R2
Sampler.ReagentCVial: R3
Sampler.ReagentDVial: R4
Sampler.ReagentEVial: B1
Sampler.ReagentFVial: B2
Sampler.ReagentGVial: B3
Sampler.ReagentHVial: B4
Sampler.TempCtrl: On
Sampler.Temperature.Nominal: 5.0 [°C]
Sampler.ReadyTempDelta: 5.0 [°C]
Sampler.Temperature.LowerLimit: 4.0 [°C]
Sampler.Temperature.UpperLimit: 45.0 [°C]
PumpModule.LoadingPump.%A.Equate: "%A"
PumpModule.LoadingPump.%B.Equate: "%B"
PumpModule.LoadingPump.%C.Equate: "%C"
PumpModule.LoadingPump.Pressure.LowerLimit: 0 [bar]
PumpModule.LoadingPump.Pressure.UpperLimit: 500 [bar]
PumpModule.LoadingPump.MaximumFlowRampUp: 998 [µl/min²]
PumpModule.LoadingPump.MaximumFlowRampDown: 998 [µl/min²]
PumpModule.NC_Pump.%A.Equate: "20%water + 80% ACN + 0.1%FA"
PumpModule.NC_Pump.%B.Equate: "100%water + 0.1%FA"
PumpModule.NC_Pump.Pressure.LowerLimit: 0 [bar]
PumpModule.NC_Pump.Pressure.UpperLimit: 800 [bar]
PumpModule.NC_Pump.MaximumFlowRampUp: 0.300 [µl/min²]
PumpModule.NC_Pump.MaximumFlowRampDown: 0.300 [µl/min²]
ColumnOven.TempCtrl: On
ColumnOven.Temperature.Nominal: 45.0 [°C]
ColumnOven.Temperature.LowerLimit: 25.0 [°C]
ColumnOven.Temperature.UpperLimit: 75.0 [°C]
ColumnOven.EquilibrationTime: 0.5 [min]
ColumnOven.ReadyTempDelta: 5.0 [°C]
Sampler.UdpSyringeValve Needle
Sampler.UdpInjectValve Inject
Sampler.UdpDraw ReagentAVial,
5.000 [µl],
GlobalSpeed,
GlobalHeight
Sampler.UdpMixWait 5 [s]
Sampler.UdpInjectValve Load
Sampler.UdpDraw ReagentAVial,
5.000 [µl],
GlobalSpeed,
GlobalHeight
Sampler.UdpMixWait 5 [s]
Sampler.UdpDraw SampleVial,
1.000 [µl],
GlobalSpeed,
GlobalHeight
Sampler.UdpMixWait 5 [s]
Sampler.UdpDraw ReagentAVial,
5.000 [µl],
GlobalSpeed,
GlobalHeight
Sampler.UdpMixWait 5 [s]
Sampler.UdpInjectValve Inject
Sampler.UdpInjectMarker
Sampler.UdpSyringeValve Waste
Sampler.UdpMoveSyringeHome GlobalSpeed
Sampler.UdpMixNeedleWash 100.000 [µl]
ColumnOven.ValveRight: 1_2
0.000 [min] Inject Preparation
Wait Sampler.Ready And PumpModule.LoadingPump.Ready And PumpModule.NC_Pump.Ready And ColumnOven.Ready
0.000 [min] Inject
Sampler.Inject
0.000 [min] Start Run
ColumnOven.ColumnOven_Temp.AcqOn
PumpModule.LoadingPump.LoadingPump_Pressure.AcqOn
PumpModule.NC_Pump.NC_Pump_Flow.AcqOn
PumpModule.NC_Pump.NC_Pump_Flow_LeftBlk.AcqOn
PumpModule.NC_Pump.NC_Pump_Flow_RightBlk.AcqOn
PumpModule.NC_Pump.NC_Pump_Pressure.AcqOn
Sampler.Relay_1.On Duration=60
0.000 [min] Run
3.000 [min]
PumpModule.NC_Pump.Flow.Nominal: 0.300 [µl/min]
PumpModule.NC_Pump.%B.Value: 4.0 [%]
PumpModule.NC_Pump.Curve: 5
ColumnOven.ValveRight: 10_1
33.000 [min]
PumpModule.NC_Pump.Flow.Nominal: 0.300 [µl/min]
PumpModule.NC_Pump.%B.Value: 50.0 [%]
PumpModule.NC_Pump.Curve: 5
34.000 [min]
PumpModule.NC_Pump.Flow.Nominal: 0.300 [µl/min]
PumpModule.NC_Pump.%B.Value: 90.0 [%]
PumpModule.NC_Pump.Curve: 5
44.000 [min]
PumpModule.NC_Pump.Flow.Nominal: 0.300 [µl/min]
PumpModule.NC_Pump.%B.Value: 90.0 [%]
PumpModule.NC_Pump.Curve: 5
ColumnOven.ValveRight: 1_2
45.000 [min]
PumpModule.NC_Pump.Flow.Nominal: 0.300 [µl/min]
PumpModule.NC_Pump.%B.Value: 4.0 [%]
PumpModule.NC_Pump.Curve: 5
60.000 [min]
PumpModule.NC_Pump.Flow.Nominal: 0.300 [µl/min]
PumpModule.NC_Pump.%B.Value: 4.0 [%]
PumpModule.NC_Pump.Curve: 5
PumpModule.LoadingPump.Flow.Nominal: 30.000 [µl/min]
PumpModule.LoadingPump.%B.Value: 0.0 [%]
PumpModule.LoadingPump.%C.Value: 0.0 [%]
PumpModule.LoadingPump.Curve: 5
60.000 [min] Stop Run
ColumnOven.ColumnOven_Temp.AcqOff
PumpModule.LoadingPump.LoadingPump_Pressure.AcqOff
PumpModule.NC_Pump.NC_Pump_Flow.AcqOff
PumpModule.NC_Pump.NC_Pump_Flow_LeftBlk.AcqOff
PumpModule.NC_Pump.NC_Pump_Flow_RightBlk.AcqOff
PumpModule.NC_Pump.NC_Pump_Pressure.AcqOff

## Sheet: MS Settings
Method of Q Exactive HF
OVERALL METHOD SETTINGS
Global Settings
Use lock masses best
Lock mass injection ―
Chrom. peak width (FWHM) 20 s
Time
Method duration 60.00 min
Customized Tolerances (+/-)
Lock Masses ―
Inclusion ―
Exclusion ―
Neutral Loss ―
Mass Tags ―
Dynamic Exclusion ―
Experiment
FULL MS / DD-MS² (TOPN)
General
Runtime 5 to 55 min
Polarity positive
In-source CID 0.0 eV
Default charge state 2
Inclusion ―
Exclusion ―
Tags ―
Full MS
Microscans 1
Resolution 60,000
AGC target 3e6
Maximum IT 100 ms
Number of scan ranges 1
Scan range 300 to 2000 m/z
Spectrum data type Centroid
dd-MS² / dd-SIM
Microscans 1
Resolution 15,000
AGC target 1e5
Maximum IT 50 ms
Loop count 10
MSX count 1
TopN 10
Isolation window 2.0 m/z
Isolation offset 0.0 m/z
Scan range 200 to 2000 m/z
Fixed first mass ―
(N)CE / stepped (N)CE nce: 27
Spectrum data type Centroid
dd Settings
Minimum AGC target 1.00e3
Intensity threshold 2.0e4
Apex trigger ―
Charge exclusion unassigned, 1, >8
Multiple charge states all
Peptide match preferred
Exclude isotopes on
Dynamic exclusion 20.0 s
If idle .. do not pick others
Setup
TUNEFILES
General
Switch Count 0
Base Tunefile C:\Xcalibur\methods\nano-tune.mstune
CONTACT CLOSURE
General
Used False
Start in Closed True
Switch Count 0
SYRINGE
General
Used False
Start in OFF True
Stop at end of run False
Switch Count 0
Pump setup
Syringe type Hamilton
Flow rate 3.000 µL/min
Inner diameter 2.303 mm
Volume 250 µL
DIVERT VALVE A
General
Used False
Start in 1-2 True
Switch Count 0
DIVERT VALVE B
General
Used False
Start in 1-2 True
Switch Count 0
LOCK MASSES
1 entry
Mass Polarity Start End Comment
[m/z] [min] [min]
445.12003 Positive
INCLUSION LIST
(no entries)
EXCLUSION LIST
(no entries)
NEUTRAL LOSSES
(no entries)
MASS TAGS
(no entries)

## Sheet: Search settings
====================================================================================================
Samples & Files
====================================================================================================
================================================================================
Factors
================================================================================
CX
Options: CX, noCX
MgrB_Mod
Options: MgrB_30, MgrB_38, MgrB_32, MgrB_24
Study variable(s) for grouping:
CX
Groups sorted by:
CX (Ascending)
================================================================================
Quan Methods
================================================================================
None
================================================================================
Files
================================================================================
[F3] 20220419_Jiang_Yuan_2_6ul_07
F:\Mitarbeiter\LAC\SPP\2021_Jiang\20220419_Jiang_Yuan_2_6ul_07.raw
[F11] 20220317_Jiang_Yuan_2_08
F:\Mitarbeiter\LAC\SPP\2021_Jiang\20220317_Jiang_Yuan_2_08.raw
[F12] 20220317_Jiang_Yuan_2_07
F:\Mitarbeiter\LAC\SPP\2021_Jiang\20220317_Jiang_Yuan_2_07.raw
================================================================================
Sample Groups
================================================================================
Study variable(s) for grouping:
CX
Groups sorted by:
CX (Ascending)
CX
[S3] 20220419_Jiang_Yuan_2_6ul_07
CX=CX, MgrB_Mod=MgrB_32
[S12] 20220317_Jiang_Yuan_2_07
CX=CX, MgrB_Mod=MgrB_32
noCX
[S11] 20220317_Jiang_Yuan_2_08
CX=noCX, MgrB_Mod=MgrB_32
================================================================================
Samples
================================================================================
[S3] 20220419_Jiang_Yuan_2_6ul_07
CX=CX, MgrB_Mod=MgrB_32
[S11] 20220317_Jiang_Yuan_2_08
CX=noCX, MgrB_Mod=MgrB_32
[S12] 20220317_Jiang_Yuan_2_07
CX=CX, MgrB_Mod=MgrB_32
================================================================================
Files to Samples
================================================================================
[F3] 20220419_Jiang_Yuan_2_6ul_07
[S3] 20220419_Jiang_Yuan_2_6ul_07
CX=CX, MgrB_Mod=MgrB_32
[F11] 20220317_Jiang_Yuan_2_08
[S11] 20220317_Jiang_Yuan_2_08
CX=noCX, MgrB_Mod=MgrB_32
[F12] 20220317_Jiang_Yuan_2_07
[S12] 20220317_Jiang_Yuan_2_07
CX=CX, MgrB_Mod=MgrB_32
====================================================================================================
Analysis Settings
====================================================================================================
================================================================================
Consensus Step : Workflow
================================================================================
Result name: 20220317_Jiang_Yuan_2_07vs08
Result file: W:\LAC\SPP\2021_Jing\20220809_reanal\20220317_Jiang_Yuan_2_07vs08-(2).pdResult
Description: Result filtered for high confident peptides, with enhanced peptide and protein annotations. Add FASTA file with common contaminants to the Protein Marker node.
Workflow based on template: CWF_Comprehensive_Enhanced Annotation
Creation date: 8/11/2022 10:10:47 AM
Created with Discoverer version: 2.5.0.400
------------------------------------------------------------------
The workflow tree:
------------------------------------------------------------------
|-(0) MSF Files
|-(1) PSM Grouper
|-(2) Peptide Validator
|-(3) Peptide and Protein Filter
|-(4) Protein Scorer
|-(7) Protein FDR Validator
|-(5) Protein Grouping
|-(6) Peptide in Protein Annotation
|-(9) Protein Marker
Post-processing nodes:
--------------------------------
|-(10) Result Statistics
|-(11) Display Settings
|-(12) Data Distributions
------------------------------------------------------------------
Processing node 0: MSF Files
------------------------------------------------------------------
1. Storage Settings:
#NAME?
#NAME?
2. Merging of Identified Peptide and Proteins:
#NAME?
3. FASTA Title Line Display:
#NAME?
#NAME?
4. PSM Filters:
- Maximum Delta Cn: 0.05
- Maximum Rank: 0
- Maximum Delta Mass: 0 ppm
Hidden Parameters:
- MSF File(s): F:\Mitarbeiter\LAC\SPP\2021_Jiang\2022_Jiang_reanalysis_\20220317_Jiang_Yuan_2_07vs08-(2).msf
------------------------------------------------------------------
Processing node 1: PSM Grouper
------------------------------------------------------------------
1. Peptide Group Modifications:
- Site Probability Threshold: 75
------------------------------------------------------------------
Processing node 2: Peptide Validator
------------------------------------------------------------------
1. General Validation Settings:
#NAME?
- Target FDR (Strict) for PSMs: 0.01
- Target FDR (Relaxed) for PSMs: 0.05
- Target FDR (Strict) for Peptides: 0.01
- Target FDR (Relaxed) for Peptides: 0.05
2. Specific Validation Settings:
#NAME?
#NAME?
- Reset Confidences for Nodes without Decoy Search (Fixed score thresholds): False
------------------------------------------------------------------
Processing node 3: Peptide and Protein Filter
------------------------------------------------------------------
1. Peptide Filters:
#NAME?
- Keep Lower Confident PSMs: False
- Minimum Peptide Length: 6
- Remove Peptides Without Protein Reference: False
2. Protein Filters:
- Minimum Number of Peptide Sequences: 1
- Count Only Rank 1 Peptides: False
- Count Peptides Only for Top Scored Protein: False
------------------------------------------------------------------
Processing node 4: Protein Scorer
------------------------------------------------------------------
No parameters
------------------------------------------------------------------
Processing node 7: Protein FDR Validator
------------------------------------------------------------------
1. Confidence Thresholds:
- Target FDR (Strict): 0.01
- Target FDR (Relaxed): 0.05
------------------------------------------------------------------
Processing node 5: Protein Grouping
------------------------------------------------------------------
1. Protein Grouping:
- Apply strict parsimony principle: True
------------------------------------------------------------------
Processing node 6: Peptide in Protein Annotation
------------------------------------------------------------------
1. Flanking Residues:
- Annotate Flanking Residues of the Peptide: True
- Number Flanking Residues in Connection Tables: 1
2. Modifications in Peptide:
#NAME?
3. Modifications in Protein:
#NAME?
#NAME?
- Report Only PTMs: True
4. Positions in Protein:
#NAME?
------------------------------------------------------------------
Processing node 9: Protein Marker
------------------------------------------------------------------
1. Contaminant Database:
#NAME?
5. Annotate Species:
- As Species Map: False
- As Species Names: False
6. Mark Additional Entities:
- Annotation Groups: False
- Pathway Groups: False
- Modification Sites: True
- Peptide Isoform Groups: True
------------------------------------------------------------------
Processing node 10: Result Statistics
------------------------------------------------------------------
No parameters
------------------------------------------------------------------
Processing node 11: Display Settings
------------------------------------------------------------------
1. General:
- Filter Set:
	### Filter Set MasterProteinFilter.filterset contains the following filters:
	### Row Filter for TargetProtein:
	### Master is equal to Master
	###
	'magellan filter set' 1 'MasterProteinFilter.filterset' FiltersetProperties 1 'LastFileName' 'C:\Users\frank.berg\Desktop\MasterProteinFilter.filterset' Filter 'TargetProtein' 1 NARY_AND 1 = FilterConditionProperties 1 'NamedComparableFilterCondition/DisplayPropertyHint' 'Master' property 'Thermo.PD.EntityDataFramework.MasterProteinAssessment, Thermo.Magellan.EntityDataFramework' 'IsMasterProtein…
------------------------------------------------------------------
Processing node 12: Data Distributions
------------------------------------------------------------------
1. ID Distributions (Bottom-up):
#NAME?
------------------------------------------------------------------
Workflow messages:
------------------------------------------------------------------
2022-11-08 10:13:00	Job Execution:	Processing F:\Mitarbeiter\LAC\SPP\2021_Jiang\2022_Jiang_reanalysis_\20220317_Jiang_Yuan_2_07vs08-(2).pdResult
2022-11-08 10:13:00	(0) MSF Files:	F:\Mitarbeiter\LAC\SPP\2021_Jiang\2022_Jiang_reanalysis_\20220317_Jiang_Yuan_2_07vs08-(2).msf
2022-11-08 10:13:00	(0) MSF Files:	All 1 files are ready for processing.
2022-11-08 10:13:00	(0) MSF Files:	Start transferring results of 1 msf files...
2022-11-08 10:13:00	(0) MSF Files:	Transferred 4001 Proteins to result file in 831.4 ms.
2022-11-08 10:13:00	(0) MSF Files:	Transferred 4022 Decoy Proteins to result file in 834.2 ms.
2022-11-08 10:13:00	(0) MSF Files:	Added 22838 Mass Spectra to result file.
2022-11-08 10:13:00	(0) MSF Files:	Added 6 traces to result file.
2022-11-08 10:13:00	(0) MSF Files:	Added 3 Input Files to result file.
2022-11-08 10:13:00	(0) MSF Files:	Added 35252 PSMs to result file.
2022-11-08 10:13:00	(0) MSF Files:	Added 35467 Decoy PSMs to result file.
2022-11-08 10:13:00	(0) MSF Files:	Added 27006 MS/MS Spectrum Info to result file.
2022-11-08 10:13:00	(0) MSF Files:	Added 34560 Precursors to result file.
2022-11-08 10:13:00	(0) MSF Files:	Added 6 Specialized Traces to result file.
2022-11-08 10:13:00	(0) MSF Files:	Copying data took 11.8 s.
2022-11-08 10:13:00	(0) MSF Files:	Finding unique sequences took 2.1 s.
2022-11-08 10:13:00	(0) MSF Files:	Filtering proteins took 227.2 ms.
2022-11-08 10:13:00	(0) MSF Files:	-- Total execution of MSF Files (0) took 21.3 s --
2022-11-08 10:13:00	(1) PSM Grouper:	Grouping 'PSMs'
2022-11-08 10:13:00	(1) PSM Grouper:	Found 24815 Peptide Groups.
2022-11-08 10:13:00	(1) PSM Grouper:	Grouping 'Decoy PSMs'
2022-11-08 10:13:00	(1) PSM Grouper:	Found 25314 Decoy Peptide Groups.
2022-11-08 10:13:00	(1) PSM Grouper:	-- Total execution of PSM Grouper (1) took 19.9 s --
2022-11-08 10:13:00	(2) Peptide Validator:	Start PSM and Peptide validation in 'Automatic (Control peptide level error rate if possible)' mode...
2022-11-08 10:13:00	(2) Peptide Validator:	Starting revalidation PSMs by FDR using Concatenated mode.
2022-11-08 10:13:00	(2) Peptide Validator:	No revalidation of PSMs necessary.
2022-11-08 10:13:00	(2) Peptide Validator:	Set peptide group confidences to the best PSM confidence.
2022-11-08 10:13:00	(2) Peptide Validator:	Transfering confidences to Peptide Groups
2022-11-08 10:13:00	(2) Peptide Validator:	Transfering confidences to Decoy Peptide Groups
2022-11-08 10:13:00	(2) Peptide Validator:	Calculating Mascot thresholds.
2022-11-08 10:13:00	(2) Peptide Validator:	-- Total execution of Peptide Validator (2) took 1.8 s --
2022-11-08 10:13:00	(3) Peptide and Protein Filter:	Filter Peptide Groups
2022-11-08 10:13:00	(3) Peptide and Protein Filter:	Filter 183/24815 Peptide Groups (24632 excluded) and 636/35252 PSMs (34616 excluded) took 1 s
2022-11-08 10:13:00	(3) Peptide and Protein Filter:	Filtering Proteins
2022-11-08 10:13:00	(3) Peptide and Protein Filter:	Filter 45/4001 Proteins (3956 excluded) took 234.6 ms
2022-11-08 10:13:00	(3) Peptide and Protein Filter:	Filter Decoy Peptide Groups
2022-11-08 10:14:00	(3) Peptide and Protein Filter:	Filter 0/25314 Decoy Peptide Groups (25314 excluded) and 0/35467 Decoy PSMs (35467 excluded) took 1.1 s
2022-11-08 10:14:00	(3) Peptide and Protein Filter:	Filtering Decoy Proteins
2022-11-08 10:14:00	(3) Peptide and Protein Filter:	Filter 0/4022 Decoy Proteins (4022 excluded) took 180.2 ms
2022-11-08 10:14:00	(3) Peptide and Protein Filter:	Updating counts took 3 s.
2022-11-08 10:14:00	(3) Peptide and Protein Filter:	-- Total execution of Peptide and Protein Filter (3) took 5.9 s --
2022-11-08 10:14:00	(4) Protein Scorer:	Calculating Coverage and Counts
2022-11-08 10:14:00	(4) Protein Scorer:	Calculated counts and coverages in 149.3 ms.
2022-11-08 10:14:00	(4) Protein Scorer:	Scoring target proteins
2022-11-08 10:14:00	(4) Protein Scorer:	Scored 45 proteins in 144.4 ms.
2022-11-08 10:14:00	(4) Protein Scorer:	Scoring decoy proteins
2022-11-08 10:14:00	(4) Protein Scorer:	Scored 0 decoy proteins in 54.3 ms.
2022-11-08 10:14:00	(4) Protein Scorer:	-- Total execution of Protein Scorer (4) took 414.8 ms --
2022-11-08 10:14:00	(7) Protein FDR Validator:	Apply confidences based on protein scores of 45 proteins.
2022-11-08 10:14:00	(7) Protein FDR Validator:	Cannot validate proteins because all decoy proteins were filtered out.
2022-11-08 10:14:00	(7) Protein FDR Validator:	-- Total execution of Protein FDR Validator (7) took 15.4 ms --
2022-11-08 10:14:00	(5) Protein Grouping:	Retrieving 38 protein groups took 4.4 ms.
2022-11-08 10:14:00	(5) Protein Grouping:	Storing, updating and connecting protein groups, PSMs and peptides took 1.5 s.
2022-11-08 10:14:00	(5) Protein Grouping:	Check 38 protein groups.
2022-11-08 10:14:00	(5) Protein Grouping:	Applying strict parsimony took 465.4 ms.
2022-11-08 10:14:00	(5) Protein Grouping:	Found 38 protein groups.
2022-11-08 10:14:00	(5) Protein Grouping:	Storing, updating and connecting protein groups, PSMs and peptides took 508.1 ms.
2022-11-08 10:14:00	(5) Protein Grouping:	Found 0 decoy protein groups.
2022-11-08 10:14:00	(5) Protein Grouping:	-- Total execution of Protein Grouping (5) took 2.9 s --
2022-11-08 10:14:00	(6) Peptide in Protein Annotation:	Start retrieving flanking residues and positions...
2022-11-08 10:14:00	(6) Peptide in Protein Annotation:	Annotated PSMs/peptides for 45 proteins.
2022-11-08 10:14:00	(6) Peptide in Protein Annotation:	Start annotating peptide groups with flanking residues and positions...
2022-11-08 10:14:00	(6) Peptide in Protein Annotation:	Annotate Peptide Groups items
2022-11-08 10:14:00	(6) Peptide in Protein Annotation:	Start calculating protein coverage...
2022-11-08 10:14:00	(6) Peptide in Protein Annotation:	-- Total execution of Peptide in Protein Annotation (6) took 1.1 s --
2022-11-08 10:14:00	(9) Protein Marker:	Start marking proteins...
2022-11-08 10:14:00	(9) Protein Marker:	Contaminants Detection took: 156.8 ms
2022-11-08 10:14:00	(9) Protein Marker:	Annotating species names took: 6.2 ms
2022-11-08 10:14:00	(9) Protein Marker:	-- Total execution of Protein Marker (9) took 168.9 ms --
2022-11-08 10:14:00	(10) Result Statistics:	-- Total execution of Result Statistics (10) took 345 ms --
2022-11-08 10:14:00	(11) Display Settings:	Applying display filter and layout
2022-11-08 10:14:00	(11) Display Settings:	-- Total execution of Display Settings (11) took 21.8 ms --
2022-11-08 10:14:00	(12) Data Distributions:	Calculating found in files
2022-11-08 10:14:00	(12) Data Distributions:	Calculating found for samples
2022-11-08 10:14:00	(12) Data Distributions:	Calculating found for sample groups
2022-11-08 10:14:00	(12) Data Distributions:	-- Total execution of Data Distributions (12) took 540.6 ms --
2022-11-08 10:14:00	Job Execution:	Finalizing file took 4.7 s.
2022-11-08 10:14:00	Job Execution:	Finished F:\Mitarbeiter\LAC\SPP\2021_Jiang\2022_Jiang_reanalysis_\20220317_Jiang_Yuan_2_07vs08-(2).pdResult
2022-11-08 10:14:00	Job Execution:	----- Total Job execution took: 59.7 s. -----
================================================================================
Processing Step A: Workflow
================================================================================
Result name: 20220317_Jiang_Yuan_2_07vs08
Result file: F:\Mitarbeiter\LAC\SPP\2021_Jiang\2022_Jiang_reanalysis_\20220317_Jiang_Yuan_2_07vs08-(2).msf
Description: -
Workflow based on template: PWF_QE_INFERYS_Rescoring_SequestHT_Percolator
Creation date: 8/11/2022 10:10:46 AM
Created with Discoverer version: 2.5.0.400
------------------------------------------------------------------
The workflow tree:
------------------------------------------------------------------
|-(8) Spectrum Files
|-(1) Spectrum Selector
|-(2) Precursor Detector
|-(4) Spectrum Properties Filter
|-(5) Sequest HT
|-(17) Target Decoy PSM Validator
------------------------------------------------------------------
Processing node 8: Spectrum Files
------------------------------------------------------------------
Input Data:
- File Name(s) (Hidden):
	F:\Mitarbeiter\LAC\SPP\2021_Jiang\20220317_Jiang_Yuan_2_07.raw
	F:\Mitarbeiter\LAC\SPP\2021_Jiang\20220419_Jiang_Yuan_2_6ul_07.raw
	F:\Mitarbeiter\LAC\SPP\2021_Jiang\20220317_Jiang_Yuan_2_08.raw
------------------------------------------------------------------
Processing node 1: Spectrum Selector
------------------------------------------------------------------
1. General Settings:
#NAME?
- Use Isotope Pattern in Precursor Reevaluation: True
#NAME?
2. Spectrum Properties Filter:
- Lower RT Limit: 0
- Upper RT Limit: 0
- First Scan: 0
- Last Scan: 0
- Lowest Charge State: 0
- Highest Charge State: 0
- Min. Precursor Mass: 350 Da
- Max. Precursor Mass: 5000 Da
- Total Intensity Threshold: 0
- Minimum Peak Count: 1
3. Scan Event Filters:
#NAME?
- Min. Collision Energy: 0
- Max. Collision Energy: 1000
#NAME?
4. Peak Filters:
- S/N Threshold (FT-only): 1.5
5. Replacements for Unrecognized Properties:
#NAME?
#NAME?
#NAME?
#NAME?
- Unrecognized Polarity Replacements: +
- Unrecognized MS Resolution@200 Replacements: 60000
- Unrecognized MSn Resolution@200 Replacements: 30000
6. Precursor Pattern Extraction:
- Precursor Clipping Range Before: 2.5 Da
- Precursor Clipping Range After: 5.5 Da
------------------------------------------------------------------
Processing node 2: Precursor Detector
------------------------------------------------------------------
1. General:
- S/N Threshold: 1.5
- S/N Threshold for most abundant peak: 1.5
------------------------------------------------------------------
Processing node 4: Spectrum Properties Filter
------------------------------------------------------------------
1. Spectrum Properties:
- Lower RT Limit: 0
- Upper RT Limit: 0
- Lowest Charge State: 2
- Highest Charge State: 6
- Min. Precursor Mass: 0 Da
- Max. Precursor Mass: 0 Da
2. Spectrum Properties Filter:
- First Scan: 0
- Last Scan: 0
3. Thresholds:
- Total Intensity Threshold: 0
- Minimum Peak Count: 1
4. Filter Spectra by Peak Properties:
#NAME?
- Match Tolerance: 0.02 Da
------------------------------------------------------------------
Processing node 5: Sequest HT
------------------------------------------------------------------
1. Input Data:
- Protein Database:
	cRAP47.fasta
	Ecoli_MgrB_PhoQ_tagged sequences_MgrB Xmods.fasta
	uniprot_EcoliK12.fasta
#NAME?
- Max. Missed Cleavage Sites: 3
- Min. Peptide Length: 7
- Max. Peptide Length: 30
- Max. Number of Peptides Reported: 10
2. Tolerances:
- Precursor Mass Tolerance: 10 ppm
- Fragment Mass Tolerance: 0.02 Da
- Use Average Precursor Mass: False
- Use Average Fragment Mass: False
3. Spectrum Matching:
- Use Neutral Loss a Ions: True
- Use Neutral Loss b Ions: True
- Use Neutral Loss y Ions: True
- Use Flanking Ions: True
- Weight of a Ions: 0
- Weight of b Ions: 1
- Weight of c Ions: 0
- Weight of x Ions: 0
- Weight of y Ions: 1
- Weight of z Ions: 0
4. Dynamic Modifications:
- Max. Equal Modifications Per Peptide: 3
- Max. Dynamic Modifications Per Peptide: 4
- 1. Dynamic Modification: Oxidation / +15.995 Da (M)
7. Static Modifications:
- 1. Static Modification: Carbamidomethyl / +57.021 Da (C)
------------------------------------------------------------------
Processing node 17: Target Decoy PSM Validator
------------------------------------------------------------------
1. Target/Decoy Strategy:
#NAME?
2. FDR Targets:
- Target FDR (Strict): 0.01
- Target FDR (Relaxed): 0.05
------------------------------------------------------------------
Workflow messages:
------------------------------------------------------------------
2022-11-08 10:10:00	Job Execution:	Processing F:\Mitarbeiter\LAC\SPP\2021_Jiang\2022_Jiang_reanalysis_\20220317_Jiang_Yuan_2_07vs08-(2).msf
2022-11-08 10:10:00	(1) Spectrum Selector:	Profile spectra are not sent.
2022-11-08 10:10:00	(1) Spectrum Selector:	Reading from file 1 of 3 F12: F:\Mitarbeiter\LAC\SPP\2021_Jiang\20220317_Jiang_Yuan_2_07.raw (19730 spectra total)
2022-11-08 10:10:00	(5) Sequest HT:	Sequence Database: cRAP47.fasta
2022-11-08 10:10:00	(5) Sequest HT:	Sequence Database: Ecoli_MgrB_PhoQ_tagged sequences_MgrB Xmods.fasta
2022-11-08 10:10:00	(5) Sequest HT:	Sequence Database: uniprot_EcoliK12.fasta
2022-11-08 10:11:00	(1) Spectrum Selector:	Sent 8072 spectra from file F12.
2022-11-08 10:11:00	(1) Spectrum Selector:	Reading from file 2 of 3 F3: F:\Mitarbeiter\LAC\SPP\2021_Jiang\20220419_Jiang_Yuan_2_6ul_07.raw (16231 spectra total)
2022-11-08 10:11:00	(4) Spectrum Properties Filter:	999 of 1000 spectra pass this filter. (11071/11072) total)
2022-11-08 10:11:00	(4) Spectrum Properties Filter:	999 of 1000 spectra pass this filter. (12070/12072) total)
2022-11-08 10:11:00	(1) Spectrum Selector:	Sent 9609 spectra from file F3.
2022-11-08 10:11:00	(1) Spectrum Selector:	Reading from file 3 of 3 F11: F:\Mitarbeiter\LAC\SPP\2021_Jiang\20220317_Jiang_Yuan_2_08.raw (20418 spectra total)
2022-11-08 10:12:00	(1) Spectrum Selector:	Sent 9327 spectra from file F11.
2022-11-08 10:12:00	(1) Spectrum Selector:	Sent 27008 spectra from 3 files (processing time: 37.3 s).
2022-11-08 10:12:00	(1) Spectrum Selector:	-- Total execution of Spectrum Selector (1) took 1 min 12 s --
2022-11-08 10:12:00	(2) Precursor Detector:	-- Total execution of Precursor Detector (2) took 11.2 s --
2022-11-08 10:12:00	(4) Spectrum Properties Filter:	27006 of 27008 spectra passed this filter.
2022-11-08 10:12:00	(4) Spectrum Properties Filter:	-- Total execution of Spectrum Properties Filter (4) took 342.7 ms --
2022-11-08 10:12:00	(5) Sequest HT:	Storing spectra took 17.9 s.
2022-11-08 10:12:00	(5) Sequest HT:	There is already an adequate target FASTA index for cRAP47(5cc27aed-8a2b-46c9-8396-9ede004c7f1a).fasta.
2022-11-08 10:12:00	(5) Sequest HT:	There is already an adequate target FASTA index for Ecoli_MgrB_PhoQ_tagged sequences_MgrB Xmods(d74f1dc7-5f3b-48fb-85b9-f30c794abd7b).fasta.
2022-11-08 10:12:00	(5) Sequest HT:	There is already an adequate target FASTA index for uniprot_EcoliK12(36c5ee9b-7600-4bfa-af54-622701ea2c9c).fasta.
2022-11-08 10:12:00	(5) Sequest HT:	Start Sequest HT target search for 27006 spectra (34560 precursors)...
2022-11-08 10:12:00	(5) Sequest HT:	Ise (2.0.0.24, x64) started at 8/11/2022 10:12:02 AM on DESKTOP-915EP8R (x64) [28 CPUs] running Microsoft Windows NT 6.2.9200.0 (64bit) [.NET: 4.0.30319.42000]
2022-11-08 10:12:00	(5) Sequest HT:	Workload level: #parallel tasks: 10
2022-11-08 10:12:00	(5) Sequest HT:	Workload level: #spectra loaded and processed at once: 10000
2022-11-08 10:12:00	(5) Sequest HT:	On-Disk search is performed
2022-11-08 10:12:00	(5) Sequest HT:	1 spectra were not used for search.
2022-11-08 10:12:00	(5) Sequest HT:	Average search time per spectrum was 0.5 ms.
2022-11-08 10:12:00	(5) Sequest HT:	Performing target search took 18.8 s.
2022-11-08 10:12:00	(5) Sequest HT:	Stored 35252 PSMs for 34559 spectra
2022-11-08 10:12:00	(5) Sequest HT:	Reading search results took 2.7 s.
2022-11-08 10:12:00	(5) Sequest HT:	Saving results took 2.3 s.
2022-11-08 10:12:00	(5) Sequest HT:	Saving proteins took 886.3 ms.
2022-11-08 10:12:00	(5) Sequest HT:	Reading results took 6.1 s.
2022-11-08 10:12:00	(5) Sequest HT:	There is already an adequate decoy FASTA index for cRAP47(5cc27aed-8a2b-46c9-8396-9ede004c7f1a)_reversed.fasta.
2022-11-08 10:12:00	(5) Sequest HT:	There is already an adequate decoy FASTA index for Ecoli_MgrB_PhoQ_tagged sequences_MgrB Xmods(d74f1dc7-5f3b-48fb-85b9-f30c794abd7b)_reversed.fasta.
2022-11-08 10:12:00	(5) Sequest HT:	There is already an adequate decoy FASTA index for uniprot_EcoliK12(36c5ee9b-7600-4bfa-af54-622701ea2c9c)_reversed.fasta.
2022-11-08 10:12:00	(5) Sequest HT:	Start Sequest HT decoy search for 27006 spectra (34560 precursors)...
2022-11-08 10:12:00	(5) Sequest HT:	Ise (2.0.0.24, x64) started at 8/11/2022 10:12:26 AM on DESKTOP-915EP8R (x64) [28 CPUs] running Microsoft Windows NT 6.2.9200.0 (64bit) [.NET: 4.0.30319.42000]
2022-11-08 10:12:00	(5) Sequest HT:	Workload level: #parallel tasks: 10
2022-11-08 10:12:00	(5) Sequest HT:	Workload level: #spectra loaded and processed at once: 10000
2022-11-08 10:12:00	(5) Sequest HT:	On-Disk search is performed
2022-11-08 10:12:00	(5) Sequest HT:	1 spectra were not used for search.
2022-11-08 10:12:00	(5) Sequest HT:	Average search time per spectrum was 0.5 ms.
2022-11-08 10:12:00	(5) Sequest HT:	Performing decoy search took 17.9 s.
2022-11-08 10:12:00	(5) Sequest HT:	Stored 70719 decoy PSMs for 34559 spectra
2022-11-08 10:12:00	(5) Sequest HT:	Reading search results took 2.9 s.
2022-11-08 10:12:00	(5) Sequest HT:	Saving results took 2.4 s.
2022-11-08 10:12:00	(5) Sequest HT:	Saving proteins took 778.2 ms.
2022-11-08 10:12:00	(5) Sequest HT:	Reading results took 6.2 s.
2022-11-08 10:12:00	(5) Sequest HT:	Finalizing search results...
2022-11-08 10:13:00	(5) Sequest HT:	-- Total search time was 50.3 s --
2022-11-08 10:13:00	(17) Target Decoy PSM Validator:	Evaluating peptides of Sequest HT (5) started
2022-11-08 10:13:00	(17) Target Decoy PSM Validator:	Start calculating strict false discovery rate..
2022-11-08 10:13:00	(17) Target Decoy PSM Validator:	Calculating strict FDR took 3.5 s
2022-11-08 10:13:00	(17) Target Decoy PSM Validator:	Start calculating relaxed false discovery rate..
2022-11-08 10:13:00	(17) Target Decoy PSM Validator:	Calculating relaxed FDR took 3.3 s
2022-11-08 10:13:00	(17) Target Decoy PSM Validator:	Assigning confidences to targets and decoys in concatenated mode
2022-11-08 10:13:00	(17) Target Decoy PSM Validator:	-- Total execution of Target Decoy PSM Validator (17) took 7.8 s --
2022-11-08 10:13:00	Job Execution:	Finished F:\Mitarbeiter\LAC\SPP\2021_Jiang\2022_Jiang_reanalysis_\20220317_Jiang_Yuan_2_07vs08-(2).msf
2022-11-08 10:13:00	Job Execution:	----- Total Job execution took: 2 min 26 s. -----
====================================================================================================
Validation
====================================================================================================
================================================================================
Consensus Step Validation
================================================================================
Result name: 20220317_Jiang_Yuan_2_07vs08
Result file: W:\LAC\SPP\2021_Jing\20220809_reanal\20220317_Jiang_Yuan_2_07vs08-(2).pdResult
Description: Result filtered for high confident peptides, with enhanced peptide and protein annotations. Add FASTA file with common contaminants to the Protein Marker node.
Workflow based on template: CWF_Comprehensive_Enhanced Annotation
Creation date: 8/11/2022 10:10:47 AM
Created with Discoverer version: 2.5.0.400
------------------------------------------------------------------
Peptide Validator nodes:
------------------------------------------------------------------
------------------------------------------------------------------
Processing node 2: Peptide Validator
------------------------------------------------------------------
1. General Validation Settings:
#NAME?
- Target FDR (Strict) for PSMs: 0.01
- Target FDR (Relaxed) for PSMs: 0.05
- Target FDR (Strict) for Peptides: 0.01
- Target FDR (Relaxed) for Peptides: 0.05
2. Specific Validation Settings:
#NAME?
#NAME?
- Reset Confidences for Nodes without Decoy Search (Fixed score thresholds): False
Additional information:
--------------------------------
Used validation mode: 'Automatic (Control peptide level error rate if possible)'.
Not all PSMs have PEPs. No qvality run on peptides.
FDR evaluation will be started.
------------------------------------------------------------------
Protein Validator nodes:
------------------------------------------------------------------
------------------------------------------------------------------
Processing node 7: Protein FDR Validator
------------------------------------------------------------------
1. Confidence Thresholds:
- Target FDR (Strict): 0.01
- Target FDR (Relaxed): 0.05
================================================================================
Processing Step A: Validation
================================================================================
Result name: 20220317_Jiang_Yuan_2_07vs08
Result file: F:\Mitarbeiter\LAC\SPP\2021_Jiang\2022_Jiang_reanalysis_\20220317_Jiang_Yuan_2_07vs08-(2).msf
Description: -
Workflow based on template: PWF_QE_INFERYS_Rescoring_SequestHT_Percolator
Creation date: 8/11/2022 10:10:46 AM
Created with Discoverer version: 2.5.0.400
------------------------------------------------------------------
Psm Validator nodes:
------------------------------------------------------------------
------------------------------------------------------------------
Processing node 17: Target Decoy PSM Validator
------------------------------------------------------------------
1. Target/Decoy Strategy:
#NAME?
2. FDR Targets:
- Target FDR (Strict): 0.01
- Target FDR (Relaxed): 0.05
------------------------------------------------------------------
Validation for Processing Node: Sequest HT (5)
------------------------------------------------------------------
Concatenated Calculation
High Confidence Thresholds:
--------------------------------
Score used to assign confidences: XCorr Score Versus Charge
Actual FDR for Target 0.01 (High): 0.008
Target PSMs passing: 636
Decoy PSMs passing: 5
Minimal Score for charge state = 1: 1.5
Minimal Score for charge state = 2: 1.62
Minimal Score for charge state = 3: 1.72
Minimal Score for charge state = 4: 1.36
Minimal Score for charge state = 5: 1.15
Minimal Score for charge state = 6: 1.11
Minimal Score for charge state = 7: 3.2
Minimal Score for charge state > 7: 3.4
Medium Confidence Thresholds:
--------------------------------
Score used to assign confidences: XCorr Score Versus Charge
Actual FDR for Target 0.05 (Medium): 0.044
Target PSMs passing: 809
Decoy PSMs passing: 36
Minimal Score for charge state = 1: 1.5
Minimal Score for charge state = 2: 1.48
Minimal Score for charge state = 3: 1.46
Minimal Score for charge state = 4: 1.27
Minimal Score for charge state = 5: 1.15
Minimal Score for charge state = 6: 1.11
Minimal Score for charge state = 7: 3.2
Minimal Score for charge state > 7: 3.4
================================================================================
Filters and Counts
================================================================================
------------------------------------------------------------------
Applied display filters:
------------------------------------------------------------------
This file contains the following filters:
Row Filter for Proteins:
------------------------------------
Master is equal to Master
------------------------------------
Row Filter for Input Files:
------------------------------------
FileName does not end with msf
------------------------------------
------------------------------------------------------------------
Number of result items:
------------------------------------------------------------------
Proteins:
38 filtered / 45 included / 4001 total
Protein Groups:
38 total
Peptide Groups:
183 included / 24815 total
PSMs:
636 included / 35252 total
MS/MS Spectrum Info:
27006 total
Input Files:
3 filtered / 4 included / 4 total
Study Information:
3 total
Specialized Traces:
6 total
Result Statistics:
76 total
================================================================================
FDR Values for Entire Result
================================================================================
------------------------------------------------------------------
Actual estimated FDR values (without applied display filters):
------------------------------------------------------------------
These estimated FDR values are based on simple counting of target and decoy items
and may divert from the target FDR values you have set in the validation nodes
used during workflow processing.
Usually the values will be slightly more conservative than using validation
based on linear discriminant analysis or other sophisticated methods.
--------------------------------
High confident results:
--------------------------------
0.000 (636 targets, 0 decoys) for Peptide-Spectrum Matches
0.000 (183 targets, 0 decoys) for Peptide Groups
(No confidence was assigned to Proteins)
(No confidence was assigned to Protein Groups)
--------------------------------
Medium and High confident results:
--------------------------------
0.000 (636 targets, 0 decoys) for Peptide-Spectrum Matches
0.000 (183 targets, 0 decoys) for Peptide Groups
(No confidence was assigned to Proteins)
(No confidence was assigned to Protein Groups)
--------------------------------
Whole dataset:
--------------------------------
0.000 (636 targets, 0 decoys) for Peptide-Spectrum Matches
0.000 (183 targets, 0 decoys) for Peptide Groups
0.000 (45 targets, 0 decoys) for Proteins
0.000 (38 targets, 0 decoys) for Protein Groups
====================================================================================================
Configuration
====================================================================================================
================================================================================
Consensus Workflow Configuration
================================================================================
Result name: 20220317_Jiang_Yuan_2_07vs08
Result file: W:\LAC\SPP\2021_Jing\20220809_reanal\20220317_Jiang_Yuan_2_07vs08-(2).pdResult
Description: Result filtered for high confident peptides, with enhanced peptide and protein annotations. Add FASTA file with common contaminants to the Protein Marker node.
Workflow based on template: CWF_Comprehensive_Enhanced Annotation
Creation date: 8/11/2022 10:10:47 AM
Created with Discoverer version: 2.5.0.400
------------------------------------------------------------------
Configuration for: MSF Files
------------------------------------------------------------------
Scores:
- PSM scores (Hidden):
	Mascot: Ions Score
	Sequest HT: XCorr
	SEQUEST: XCorr
	MSPepSearch: dot Score
	MSPepSearch: rev-dot Score
	MSPepSearch: MSPepSearch Score
	PMI-Byonic: |Log Prob|
	PMI-Byonic: Byonic Score
	MS Amanda: Amanda Score
------------------------------------------------------------------
Configuration for: Protein Scorer
------------------------------------------------------------------
Configuration Settings for Protein Score 'SequestSummationScore':
Protein Scoring Options:
- Peptide Relevance Factor: 0.4
------------------------------------------------------------------
Configuration for: Display Settings
------------------------------------------------------------------
Default Display Filter:
- Default Filter Set (Hidden):
	### Master Proteins Default Filter:
	### Row Filter for TargetProtein:
	### Master is equal to Master
	###
	'magellan filter set' 1 'MasterFilter.filterset' Filter 'TargetProtein' FilterProperties 1 'FilterConditionProperties/FilterScope' 'FilterConditionProperties/FilterScopeValueMainGrid' 1 NARY_AND 1 = FilterConditionProperties 1 'NamedComparableFilterCondition/DisplayPropertyHint' 'Master' property 'Thermo.PD.EntityDataFramework.MasterProteinAssessment, Thermo.Magellan.EntityDataFramework' 'IsMaste…
Default Layout:
#NAME?
================================================================================
Processing Workflow A: Configuration
================================================================================
Result name: 20220317_Jiang_Yuan_2_07vs08
Result file: F:\Mitarbeiter\LAC\SPP\2021_Jiang\2022_Jiang_reanalysis_\20220317_Jiang_Yuan_2_07vs08-(2).msf
Description: -
Workflow based on template: PWF_QE_INFERYS_Rescoring_SequestHT_Percolator
Creation date: 8/11/2022 10:10:46 AM
Created with Discoverer version: 2.5.0.400
------------------------------------------------------------------
Configuration for: Sequest HT
------------------------------------------------------------------
1. Workload Level:
- Automatic: True
- Number of Spectra Processed At Once: 3000
- Number of Parallel Tasks: 0
2. XCorr Confidence Thresholds (low-resolution data):
- z=1: High Confidence XCorr: 1.5
- z=1: Medium Confidence XCorr: 0.7
- z=2: High Confidence XCorr: 2
- z=2: Medium Confidence XCorr: 0.9
- z=3: High Confidence XCorr: 2.5
- z=3: Medium Confidence XCorr: 1.2
- z>=4: High Confidence XCorr: 3
- z>=4: Medium Confidence XCorr: 1.5
3. XCorr Confidence Thresholds (high-resolution data):
- z=1: High Confidence XCorr: 1.5
- z=1: Medium Confidence XCorr: 1.5
- z=2: High Confidence XCorr: 1.62
- z=2: Medium Confidence XCorr: 1.48
- z=3: High Confidence XCorr: 1.72
- z=3: Medium Confidence XCorr: 1.46
- z>=4: High Confidence XCorr: 1.36
- z>=4: Medium Confidence XCorr: 1.27
